# Supplementary material for: A comparison of self-reported to cotinine-detected smoking status among adults in Georgia
Source: Eur J Public Health. 2020 Jun 26;30(5):1007–12. doi: 10.1093/eurpub/ckaa093 (PMC7536257; doi:10.1093/eurpub/ckaa093)
Supplement: ckaa093_Supplementary_Data [file ckaa093_supplementary_data.zip]

Archive with 3 entries (2 files):
- ckaa093-suppl_data/
- ckaa093-suppl_data/ejph-2019-07-om-0637-File004.docx
- ckaa093-suppl_data/ejph-2019-07-om-0637-File005.docx
